# Supplementary material for: ﻿A new Trychopeplus species (Phasmatodea, Diapheromerinae, Cladomorformia) discovered from Ecuador’s enigmatic Chocó ecoregion
Source: Zookeys. 2024 Nov 12;1217:309–26. doi: 10.3897/zookeys.1217.130397 (PMC11576807; doi:10.3897/zookeys.1217.130397)
Supplement: XML Treatment for Trychopeplus [file zookeys.1217.130397-treatment1.xml]

<!DOCTYPE tp:taxon-treatment
  PUBLIC "-//TaxonX//DTD Taxonomic Treatment Publishing DTD v0 20100105//EN" "tax-treatment-NSO.dtd">
<tp:taxon-treatment xmlns:tp="http://www.plazi.org/taxpub"><tp:treatment-meta><kwd-group><label>Taxon classification</label><kwd>
              <named-content content-type="kingdom">Animalia</named-content>
            </kwd><kwd>
              <named-content content-type="order">Phasmatodea</named-content>
            </kwd><kwd>
              <named-content content-type="family">Diapheromeridae</named-content>
            </kwd></kwd-group><mixed-citation publication-type="journal"><person-group><name><surname>Conle</surname><given-names>Oskar V.</given-names></name><name><surname>Valero</surname><given-names>Pablo</given-names></name><name><surname>Hennemann</surname><given-names>Frank H.</given-names></name></person-group><article-title>﻿A new <italic><tp:taxon-name><tp:taxon-name-part taxon-name-part-type="genus" reg="Trychopeplus">Trychopeplus</tp:taxon-name-part></tp:taxon-name></italic> species (<tp:taxon-name><tp:taxon-name-part taxon-name-part-type="order">Phasmatodea</tp:taxon-name-part></tp:taxon-name>, <tp:taxon-name><tp:taxon-name-part taxon-name-part-type="subfamily">Diapheromerinae</tp:taxon-name-part></tp:taxon-name>, Cladomorformia) discovered from Ecuador’s enigmatic Chocó ecoregion</article-title><source>Zookeys</source><day>12</day><month>11</month><year>2024</year><volume>1217</volume><fpage>309</fpage><lpage>326</lpage><pub-id pub-id-type="doi">10.3897/zookeys.1217.130397</pub-id></mixed-citation></tp:treatment-meta><tp:nomenclature><label>﻿</label><tp:taxon-name>
            <object-id xmlns:xlink="http://www.w3.org/1999/xlink" content-type="arpha" xlink:type="simple">9298AC0A-29EE-5757-BA0B-1752D1AB0DFB</object-id>
            <tp:taxon-name-part taxon-name-part-type="genus" reg="Trychopeplus">Trychopeplus</tp:taxon-name-part>
          </tp:taxon-name><tp:taxon-authority>Shelford, 1909</tp:taxon-authority></tp:nomenclature><tp:treatment-sec sec-type="type species" id="SECID0ERGAC"><title>Type species.</title><p><italic><tp:taxon-name><tp:taxon-name-part taxon-name-part-type="genus" reg="Pericentrus">Pericentrus</tp:taxon-name-part><tp:taxon-name-part taxon-name-part-type="species" reg="multilobatus">multilobatus</tp:taxon-name-part></tp:taxon-name></italic> Redtenbacher, 1908: 352 (= <italic><tp:taxon-name><tp:taxon-name-part taxon-name-part-type="genus" reg="Ceroys">Ceroys</tp:taxon-name-part><tp:taxon-name-part taxon-name-part-type="species" reg="laciniatus">laciniatus</tp:taxon-name-part></tp:taxon-name></italic> Westwood, 1874: 174), by original monotypy.</p><p><italic><tp:taxon-name><tp:taxon-name-part taxon-name-part-type="genus" reg="Trychopeplus">Trychopeplus</tp:taxon-name-part></tp:taxon-name></italic> Brunner v. Wattenwyl, in litt. <xref ref-type="bibr" rid="B18">Shelford 1909</xref>: 354, 356 &amp; pl. 6: 5 (♂). <xref ref-type="bibr" rid="B12">Hebard 1922</xref>: 358, pl. 15: 5 &amp; 6 (♀ &amp; egg). <xref ref-type="bibr" rid="B13">Hebard 1924</xref>: 148, pl. 6: 8 &amp; 9 (♀). <xref ref-type="bibr" rid="B6">Campos 1926</xref>: 15 &amp; plate (♀). <xref ref-type="bibr" rid="B21">Zompro 2001</xref>: 230. <xref ref-type="bibr" rid="B16">Otte and Brock 2005</xref>: 338. Conle, Hennemann and Gutiérrez 2011: 56. <xref ref-type="bibr" rid="B4">Brock and Büscher 2022</xref>: 515. <xref ref-type="bibr" rid="B14">Hennemann and Conle 2024</xref>: 283.</p><p><italic><tp:taxon-name><tp:taxon-name-part taxon-name-part-type="genus" reg="Ceroys">Ceroys</tp:taxon-name-part></tp:taxon-name></italic> Westwood, 1874: 174, pl. 32: 4 (♀).</p><p><italic><tp:taxon-name><tp:taxon-name-part taxon-name-part-type="genus" reg="Parobrimus">Parobrimus</tp:taxon-name-part></tp:taxon-name></italic> Kirby, 1904: 344.</p><p><italic><tp:taxon-name><tp:taxon-name-part taxon-name-part-type="genus" reg="Pericentrus">Pericentrus</tp:taxon-name-part></tp:taxon-name></italic> Redtenbacher, 1908: 352 (in part). Shelford, 1909: 356.</p><p><italic><tp:taxon-name><tp:taxon-name-part taxon-name-part-type="genus" reg="Trichopeplus">Trichopeplus</tp:taxon-name-part></tp:taxon-name></italic><xref ref-type="bibr" rid="B3">Bradley and Galil 1977</xref>: 180 (misspelling).</p></tp:treatment-sec><tp:treatment-sec sec-type="Species included" id="SECID0E5JAC"><title>Species included.</title><p><italic><tp:taxon-name><tp:taxon-name-part taxon-name-part-type="genus" reg="Trychopeplus">Trychopeplus</tp:taxon-name-part><tp:taxon-name-part taxon-name-part-type="species" reg="laciniatus">laciniatus</tp:taxon-name-part></tp:taxon-name></italic> (Westwood, 1874: 174, pl. 32: 4) [Nicaragua, Costa Rica, Panama]</p><p>= <italic><tp:taxon-name><tp:taxon-name-part taxon-name-part-type="genus" reg="Pericentrus">Pericentrus</tp:taxon-name-part><tp:taxon-name-part taxon-name-part-type="species" reg="multilobatus">multilobatus</tp:taxon-name-part></tp:taxon-name></italic> Redtenbacher, 1908: 352</p><p><italic><tp:taxon-name><tp:taxon-name-part taxon-name-part-type="genus" reg="Trychopeplus">Trychopeplus</tp:taxon-name-part><tp:taxon-name-part taxon-name-part-type="species" reg="spinosolobatus">spinosolobatus</tp:taxon-name-part></tp:taxon-name></italic> (Redtenbacher, 1908: 353) [Venezuela]</p><p>= <italic><tp:taxon-name><tp:taxon-name-part taxon-name-part-type="genus" reg="Pericentrus">Pericentrus</tp:taxon-name-part><tp:taxon-name-part taxon-name-part-type="species" reg="appendiculatus">appendiculatus</tp:taxon-name-part></tp:taxon-name></italic> Redtenbacher, 1908: 353.</p><p><italic><tp:taxon-name><tp:taxon-name-part taxon-name-part-type="genus" reg="Trychopeplus">Trychopeplus</tp:taxon-name-part><tp:taxon-name-part taxon-name-part-type="species" reg="thaumasius">thaumasius</tp:taxon-name-part></tp:taxon-name></italic> Hebard, 1924: 148, pl. 6: 8 &amp; 9 [Colombia, Ecuador]</p><p>= <italic><tp:taxon-name><tp:taxon-name-part taxon-name-part-type="genus" reg="Trychopeplus">Trychopeplus</tp:taxon-name-part><tp:taxon-name-part taxon-name-part-type="species" reg="ortho-lamellatus">ortho-lamellatus</tp:taxon-name-part></tp:taxon-name></italic> Campos, 1926: 15 &amp; pl.</p><p><italic><tp:taxon-name><tp:taxon-name-part taxon-name-part-type="genus" reg="Trychopeplus">Trychopeplus</tp:taxon-name-part><tp:taxon-name-part taxon-name-part-type="species" reg="mashpiensis">mashpiensis</tp:taxon-name-part></tp:taxon-name></italic> Conle, Valero &amp; Hennemann sp. nov. [Ecuador]</p></tp:treatment-sec><ref-list><ref id="B18"><mixed-citation xmlns:xlink="http://www.w3.org/1999/xlink" xlink:type="simple"><person-group><name name-style="western"><surname>Shelford</surname><given-names>R</given-names></name></person-group> (<year>1909</year>) <article-title>Family <tp:taxon-name><tp:taxon-name-part taxon-name-part-type="family">Phasmidae</tp:taxon-name-part></tp:taxon-name>.</article-title> In: Biologia Centrali-Americana; or, Contributions to the knowledge of the Fauna and Flora of Mexico and Central America. <issue-title>Insecta, Orthoptera Vol.</issue-title><volume>2</volume>: <fpage>343</fpage>–<lpage>377</lpage>.</mixed-citation></ref><ref id="B12"><mixed-citation xmlns:xlink="http://www.w3.org/1999/xlink" xlink:type="simple"><person-group><name name-style="western"><surname>Hebard</surname><given-names>M</given-names></name></person-group> (<year>1922</year>) <article-title>Studies in the <tp:taxon-name><tp:taxon-name-part taxon-name-part-type="family">Mantidae</tp:taxon-name-part></tp:taxon-name> and <tp:taxon-name><tp:taxon-name-part taxon-name-part-type="family">Phasmidae</tp:taxon-name-part></tp:taxon-name> of Panama.</article-title><source>Transactions of the American Entomological Society</source><volume>48</volume>: <fpage>327</fpage>–<lpage>362</lpage>.</mixed-citation></ref><ref id="B13"><mixed-citation xmlns:xlink="http://www.w3.org/1999/xlink" xlink:type="simple"><person-group><name name-style="western"><surname>Hebard</surname><given-names>M</given-names></name></person-group> (<year>1924</year>) <article-title>Studies in <tp:taxon-name><tp:taxon-name-part taxon-name-part-type="order">Dermaptera</tp:taxon-name-part></tp:taxon-name> and <tp:taxon-name><tp:taxon-name-part taxon-name-part-type="order">Orthoptera</tp:taxon-name-part></tp:taxon-name> of Equador.</article-title><source>Proceedings of the Academy of Natural Sciences of Philadelphia</source><volume>76</volume>: <fpage>109</fpage>–<lpage>248</lpage>.</mixed-citation></ref><ref id="B6"><mixed-citation xmlns:xlink="http://www.w3.org/1999/xlink" xlink:type="simple"><person-group><name name-style="western"><surname>Campos</surname><given-names>F</given-names></name></person-group> (<year>1926</year>) Una nueva especie del genero <tp:taxon-name><tp:taxon-name-part taxon-name-part-type="genus">Trychopeplus</tp:taxon-name-part></tp:taxon-name> (Ortóptero de la fam. <tp:taxon-name><tp:taxon-name-part taxon-name-part-type="family">Phasmidae</tp:taxon-name-part></tp:taxon-name>, subfam. <tp:taxon-name><tp:taxon-name-part taxon-name-part-type="subfamily">Phibalosominae</tp:taxon-name-part></tp:taxon-name>). Revista del Colegio Nacional Vicente Rocafuerte, Guyaquil 23/24: 15–18.</mixed-citation></ref><ref id="B21"><mixed-citation xmlns:xlink="http://www.w3.org/1999/xlink" xlink:type="simple"><person-group><name name-style="western"><surname>Zompro</surname><given-names>O</given-names></name></person-group> (<year>2001</year>) <article-title>A generic revision of the insect order <tp:taxon-name><tp:taxon-name-part taxon-name-part-type="order">Phasmatodea</tp:taxon-name-part></tp:taxon-name>: The New World genera of the stick insect subfamily <tp:taxon-name><tp:taxon-name-part taxon-name-part-type="family">Diapheromeridae</tp:taxon-name-part></tp:taxon-name>: <tp:taxon-name><tp:taxon-name-part taxon-name-part-type="subfamily">Diapheromerinae</tp:taxon-name-part></tp:taxon-name> = <tp:taxon-name><tp:taxon-name-part taxon-name-part-type="family">Heteronemiidae</tp:taxon-name-part></tp:taxon-name>: <tp:taxon-name><tp:taxon-name-part taxon-name-part-type="subfamily">Heteronemiinae</tp:taxon-name-part></tp:taxon-name> sensu Bradley &amp; Galil, 1977.</article-title><source>Revue suisse de Zoologie</source><volume>108</volume>(<issue>1</issue>): <fpage>129</fpage>–<lpage>255</lpage>. <ext-link xlink:href="10.5962/bhl.part.79626" ext-link-type="doi" xlink:type="simple">https://doi.org/10.5962/bhl.part.79626</ext-link></mixed-citation></ref><ref id="B16"><mixed-citation xmlns:xlink="http://www.w3.org/1999/xlink" xlink:type="simple"><person-group><name name-style="western"><surname>Otte</surname><given-names>D</given-names></name><name name-style="western"><surname>Brock</surname><given-names>P</given-names></name></person-group> (<year>2005</year>) <source>Phasmid Species File. Catalog of Stick and Leaf Insects of the World.</source><publisher-name>The Insect Diversity Association and the Academy of Natural Sciences</publisher-name>, <publisher-loc>Philadelphia</publisher-loc>, <size units="page">414 pp</size>.</mixed-citation></ref><ref id="B4"><mixed-citation xmlns:xlink="http://www.w3.org/1999/xlink" xlink:type="simple"><person-group><name name-style="western"><surname>Brock</surname><given-names>PD</given-names></name><name name-style="western"><surname>Büscher</surname><given-names>TH</given-names></name></person-group> (<year>2022</year>) <source>Stick and Leaf Insects of the World – Phasmids. N.A.P.</source><publisher-name>Editions</publisher-name>, <publisher-loc>Verrières-le-Buisson</publisher-loc>, <size units="page">611 pp</size>.</mixed-citation></ref><ref id="B14"><mixed-citation xmlns:xlink="http://www.w3.org/1999/xlink" xlink:type="simple"><person-group><name name-style="western"><surname>Hennemann</surname><given-names>FH</given-names></name><name name-style="western"><surname>Conle</surname><given-names>OV</given-names></name></person-group> (<year>2024</year>) <article-title>Studies on Neotropical <tp:taxon-name><tp:taxon-name-part taxon-name-part-type="order">Phasmatodea</tp:taxon-name-part></tp:taxon-name> XXVI: Taxonomic review of Cladomorformia tax. n., a lineage of <tp:taxon-name><tp:taxon-name-part taxon-name-part-type="subfamily">Diapheromerinae</tp:taxon-name-part></tp:taxon-name> stick insects, with the descriptions of seven new genera and 41 new species (<tp:taxon-name><tp:taxon-name-part taxon-name-part-type="order">Phasmatodea</tp:taxon-name-part></tp:taxon-name>: Occidophasmata: <tp:taxon-name><tp:taxon-name-part taxon-name-part-type="subfamily">Diapheromerinae</tp:taxon-name-part></tp:taxon-name>).</article-title><source>Zootaxa</source><volume>5444</volume>(<issue>1</issue>): <fpage>001</fpage>–<lpage>454</lpage>. <ext-link xlink:href="10.11646/zootaxa.5444.1.1" ext-link-type="doi" xlink:type="simple">https://doi.org/10.11646/zootaxa.5444.1.1</ext-link></mixed-citation></ref><ref id="B3"><mixed-citation xmlns:xlink="http://www.w3.org/1999/xlink" xlink:type="simple"><person-group><name name-style="western"><surname>Bradley</surname><given-names>JC</given-names></name><name name-style="western"><surname>Galil</surname><given-names>BS</given-names></name></person-group> (<year>1977</year>) <article-title>The taxonomic arrangement of the <tp:taxon-name><tp:taxon-name-part taxon-name-part-type="order">Phasmatodea</tp:taxon-name-part></tp:taxon-name> with keys to the subfamilies and tribes.</article-title><source>Proceedings of the Entomological Society of Washington</source><volume>79</volume>: <fpage>176</fpage>–<lpage>208</lpage>.</mixed-citation></ref></ref-list></tp:taxon-treatment>
